# Supplementary material for: Do Consumers Want Seaweed in Their Food? A Study Evaluating Emotional Responses to Foods Containing Seaweed
Source: Foods. 2021 Nov 9;10(11):2737. doi: 10.3390/foods10112737 (PMC8621969; doi:10.3390/foods10112737)
Supplement: Supplementary file 1 [file foods-10-02737-s001.zip]

Archive with 1 entries (1 files):
- foods-1434073-supplementary.pdf
